# Supplementary material for: Efficacy and Safety of Atezolizumab Plus Bevacizumab in Patients With Advanced NSCLC Who Received Pretreatment With EGFR‐TKIs (ML41256): A Multicenter, Prospective, Single‐Arm, Phase 2 Trial
Source: Cancer Med. 2025 Dec 13;14(24):e71469. doi: 10.1002/cam4.71469 (PMC12701562; doi:10.1002/cam4.71469)
Supplement: Supplementary file 1 — Data S1: cam471469‐sup‐0001‐Supinfo1.zip. [file CAM4-14-e71469-s001.zip]

Archive with 2 entries (2 files):
- cam471469-sup-0001-FigureS1-S1@ML41256_Supp Fig 1.pptx
- cam471469-sup-0002-Supinfo1@ML41256_Supplementary Information.docx
